# Supplementary material for: Gene Network Landscape of the Ciliate Tetrahymena thermophila
Source: PLoS One. 2011 May 26;6(5):e20124. doi: 10.1371/journal.pone.0020124 (PMC3102692; doi:10.1371/journal.pone.0020124)
Supplement: Table S4 — The partners of the Tetrahymena ortholog (TTHERM_00439030) of human retinoblastoma gene. These partners were extracted from TGN with Z-score > 3.49 using TTHERM_00439030 as the bait, and the annotation of these partners were retrieved from TGD. (XLS) [file pone.0020124.s008.xls]

## Sheet: IDs25.TTHERM_00439030
Gene ID	Annotation	CLR Z-score with TTHERM_00439030
TTHERM_00194440	Cyclin, N-terminal domain containing protein	4.2
TTHERM_00332170	Cyclin, N-terminal domain containing protein	5.88
TTHERM_00933270	Cyclin, N-terminal domain containing protein	5.22
TTHERM_00693080	Cyclin, N-terminal domain containing protein	4.06
TTHERM_00526250	Cyclin, N-terminal domain containing protein	6.62
TTHERM_00189230	Cyclin, N-terminal domain containing protein	4.07
TTHERM_00494350	Protein kinase domain containing protein	5.6
TTHERM_00483530	Protein kinase domain containing protein	3.68
TTHERM_00684590	Protein kinase domain containing protein	5.59
TTHERM_01027700	Protein kinase domain containing protein	4.58
TTHERM_00440530	Protein kinase domain containing protein	3.87
TTHERM_00532000	Protein kinase domain containing protein	6.11
TTHERM_00865320	Protein kinase domain containing protein	3.58
TTHERM_00046660	Protein kinase domain containing protein	4.05
TTHERM_00112560	Protein kinase domain containing protein	3.86
TTHERM_01515340	Protein kinase domain containing protein	3.52
TTHERM_01406900	Protein kinase domain containing protein	4.04
TTHERM_00825470	Protein kinase domain containing protein	4.01
TTHERM_00069440	Protein kinase domain containing protein	5.53
TTHERM_00487030	thymidine kinase family protein	6.25
TTHERM_00263130	thymidylate kinase family protein	4
TTHERM_00292160	xylulose kinase	6.1
TTHERM_00585320	Deoxynucleoside kinase family protein	3.85
TTHERM_00498020	Deoxynucleoside kinase family protein	4.85
TTHERM_00630580	ABC transporter family protein	3.6
TTHERM_00554270	MCM2/3/5 family protein	8.03
TTHERM_00069420	MCM2/3/5 family protein	4.92
TTHERM_00092850	MCM2/3/5 family protein	7.79
TTHERM_00703910	MCM2/3/5 family protein	3.9
TTHERM_00011740	MCM2/3/5 family protein	7.78
TTHERM_00277550	MCM2/3/5 family protein	7.91
TTHERM_00448570	MCM2/3/5 family protein	7.71
TTHERM_00313280	SNF2 family N-terminal domain containing protein	3.53
TTHERM_00343570	SNF2 family N-terminal domain containing protein	4.25
TTHERM_00137610	SNF2 family N-terminal domain containing protein	5.03
TTHERM_00049310	SNF2 family N-terminal domain containing protein	4.68
TTHERM_00146340	Core histone H2A/H2B/H3/H4 family protein	4.45
TTHERM_00633360	Core histone H2A/H2B/H3/H4 family protein	5.47
TTHERM_00790790	Core histone H2A/H2B/H3/H4 family protein	6.59
TTHERM_00316500	Core histone H2A/H2B/H3/H4 family protein	5
TTHERM_00143660	Core histone H2A/H2B/H3/H4 family protein	3.93
TTHERM_00498190	Core histone H2A/H2B/H3/H4 family protein	5.71
TTHERM_00189180	histone H3	6
TTHERM_00189170	Histone H4, minor, putative	6.06
TTHERM_00294810	SMC family, C-terminal domain containing protein	5.09
TTHERM_00812950	SMC family, C-terminal domain containing protein	6.51
TTHERM_01048090	SMC family, C-terminal domain containing protein	5.39
TTHERM_00446400	SMC family, C-terminal domain containing protein	5.89
TTHERM_00289190	Kinesin motor domain containing protein	6.21
TTHERM_00681890	Kinesin motor domain containing protein	5.24
TTHERM_00637750	Kinesin motor domain containing protein	4.48
TTHERM_00564430	Kinesin motor domain containing protein	4.27
TTHERM_00841200	Kinesin motor domain containing protein	4.71
TTHERM_00463140	3' exoribonuclease family, domain 1 containing protein	4.2
TTHERM_00463370	3'-5' exonuclease family protein	6.26
TTHERM_00317000	Actin family protein	5.39
TTHERM_00975380	Actin family protein	5.15
TTHERM_00133470	Actin family protein	5.23
TTHERM_00311980	actin related protein	4.4
TTHERM_00840170	amine oxidase, flavin-containing family protein	4.34
TTHERM_00374970	AMP-binding enzyme family protein	4.01
TTHERM_00442300	Anti-silencing protein, ASF1-like containing protein	6.4
TTHERM_00243900	ARID/BRIGHT DNA binding domain containing protein	4.76
TTHERM_00621200	Armadillo/beta-catenin repeat family protein	3.56
TTHERM_00295520	Armadillo/beta-catenin repeat family protein	3.92
TTHERM_00919690	AT hook motif family protein	6.05
TTHERM_00295750	AT hook motif family protein	4.76
TTHERM_00245150	ATPase, AAA family protein	4.7
TTHERM_00762900	ATPase, AAA family protein	6.15
TTHERM_00780750	ATPase, AAA family protein	7.11
TTHERM_00483610	ATPase, AAA family protein	7.42
TTHERM_01205230	ATP-dependent DNA helicase, RecQ family protein	4.43
TTHERM_00312120	bifunctional dihydrofolate reductase-thymidylate synthase	6.12
TTHERM_00198100	Bowman-Birk serine protease inhibitor family protein	3.56
TTHERM_00576890	BRCA1 C-Terminus domain protein	6.64
TTHERM_00490710	BRCT domain containing protein	3.64
TTHERM_00939110	BRCT domain containing protein	5.05
TTHERM_00729230	Bromodomain containing protein	5.29
TTHERM_00449140	Bromodomain containing protein	5.05
TTHERM_00529560	Calpain family cysteine protease containing protein	5.16
TTHERM_00569420	Chitinase class I family protein	3.83
TTHERM_00822220	chromo(CHRromatin Organization MOdifier) domain containing protein	3.71
TTHERM_00585210	conserved hypothetical protein	3.69
TTHERM_00149910	conserved hypothetical protein	3.66
TTHERM_00648920	conserved hypothetical protein	5.76
TTHERM_00161750	conserved hypothetical protein	6.45
TTHERM_00585100	conserved hypothetical protein	4.46
TTHERM_00647510	conserved hypothetical protein	5.13
TTHERM_00197810	CPSF A subunit region family protein	4.28
TTHERM_00790540	Cullin family protein	3.95
TTHERM_00529890	DENN domain containing protein	4.82
TTHERM_00581830	DHHC zinc finger domain containing protein	4.53
TTHERM_00591560	DIRP family protein	3.8
TTHERM_00190690	DNA 3'-phosphatase family protein	4.04
TTHERM_00825440	DNA gyrase/topoisomerase IV, A subunit family protein	3.67
TTHERM_00456750	DNA gyrase/topoisomerase IV, A subunit family protein	3.72
TTHERM_00348170	DNA ligase I	7.1
TTHERM_00387050	DNA ligase IV	3.49
TTHERM_00424700	DNA polymerase catalytic subunit	6.38
TTHERM_00636920	DNA polymerase family B containing protein	5.45
TTHERM_00112520	DNA polymerase family B, exonuclease domain containing protein	6.72
TTHERM_00571880	DNA primase, eukaryotic-type, small subunit, putative family protein	5.22
TTHERM_00683180	DNA repair helicase	4.22
TTHERM_00684490	DNA repair helicase (rad3)	3.9
TTHERM_00465030	DNA topoisomerase family protein	6.61
TTHERM_01262890	DNA topoisomerase family protein	3.89
TTHERM_01079170	DNA-3-methyladenine glycosylase family protein	5.91
TTHERM_00077230	DNA-directed RNA polymerase, beta subunit family protein	3.76
TTHERM_00709590	DnaJ domain containing protein	3.98
TTHERM_00078870	Double-stranded RNA binding motif family protein	4.25
TTHERM_00040430	Dual specificity phosphatase, catalytic domain containing protein	3.97
TTHERM_00388560	EF hand family protein	4.28
TTHERM_00348790	Endonuclease/Exonuclease/phosphatase family protein	3.91
TTHERM_00488200	erythrocyte binding protein	5.05
TTHERM_00243710	Eukaryotic-type DNA primase, large subunit family protein	7.86
TTHERM_00794600	exodeoxyribonuclease III family protein	4.37
TTHERM_00572090	F-box domain containing protein	5.69
TTHERM_00143530	FHA domain containing protein	4.59
TTHERM_00646880	FHA domain containing protein	4.51
TTHERM_00825540	fructose-1,6-bisphosphatase family protein	5.9
TTHERM_00554190	glyceraldehyde-3-phosphate dehydrogenase, type I family protein	3.76
TTHERM_00923120	Helicase conserved C-terminal domain containing protein	3.87
TTHERM_00245410	heterochromatin protein 1, putative	4.21
TTHERM_00155590	HMG box family protein	5.95
TTHERM_00471820	HMG box family protein	5.59
TTHERM_00568050	HMG box family protein	6.36
TTHERM_00455600	HMG box family protein	6.41
TTHERM_00216040	HMG box family protein	4.47
TTHERM_01245640	HSA family protein	3.58
TTHERM_00011190	hydrolase, NUDIX family protein	5.87
TTHERM_00962200	Importin-beta N-terminal domain containing protein	5.93
TTHERM_01044400	Integral membrane protein DUF6 containing protein	3.68
TTHERM_00695680	IQ calmodulin-binding motif family protein	4
TTHERM_00492850	isoleucyl-tRNA synthetase family protein	3.55
TTHERM_00802420	Kelch motif family protein	5.55
TTHERM_00502430	Kelch motif family protein	4.14
TTHERM_00560030	Kelch motif family protein	3.88
TTHERM_00492460	Ku70/Ku80 beta-barrel domain containing protein	4.7
TTHERM_00571810	Leucine Rich Repeat family protein	3.97
TTHERM_00829340	Leucine Rich Repeat family protein	4.11
TTHERM_00189440	Leucine Rich Repeat family protein	3.52
TTHERM_00670340	leucyl-tRNA synthetase family protein	3.58
TTHERM_00320130	Lipase family protein	3.62
TTHERM_00437690	Major Facilitator Superfamily protein	4.41
TTHERM_00283330	metallopeptidase family M24 containing protein	5.4
TTHERM_00404240	MIF4G domain containing protein	5.86
TTHERM_00474670	Mitochondrial carrier protein	6.71
TTHERM_00442270	MIZ zinc finger family protein	4.11
TTHERM_00431250	mRNA capping enzyme, large subunit family protein	3.85
TTHERM_00704040	MT-A70 family protein	7.03
TTHERM_00194810	MutS domain III family protein	5.29
TTHERM_00471730	nuclear cap binding protein	4.98
TTHERM_00530720	Nucleoporin autopeptidase	4.68
TTHERM_00266330	oxidoreductase, aldo/keto reductase family protein	5.98
TTHERM_00637450	oxidoreductase, short chain dehydrogenase/reductase family protein	3.8
TTHERM_00299720	PAP2 superfamily protein	3.66
TTHERM_01050440	Partner of SLD five, PSF2 family protein	3.59
TTHERM_00227880	Patatin-like phospholipase family protein	3.54
TTHERM_00211520	Pectinacetylesterase family protein	3.99
TTHERM_00502120	PHD-finger family protein	4.43
TTHERM_00582100	PHD-finger family protein	3.68
TTHERM_00681750	Poly polymerase and DNA-Ligase Zn-finger region family protein	6.72
TTHERM_00113120	Porphyromonas-type peptidyl-arginine deiminase family protein	3.79
TTHERM_01107420	proliferating cell nuclear antigen (pcna)	7
TTHERM_00856550	prolyl oligopeptidase family protein	3.96
TTHERM_00158040	RanBP1 domain containing protein	4.75
TTHERM_00161180	Replication factor C subunit, putative	5.53
TTHERM_00142290	ribonuclease HII family protein	4.12
TTHERM_00242370	ribonucleoside-diphosphate reductase, beta subunit family protein	6.87
TTHERM_00028540	Ribonucleotide reductase, barrel domain containing protein	6.96
TTHERM_00729040	RNA binding protein	3.55
TTHERM_00557810	RNA binding protein	5.25
TTHERM_00538940	RNA polymerase Rpb1, domain 2 family protein	4.39
TTHERM_00941450	RNA polymerase Rpb5, C-terminal domain containing protein	4.11
TTHERM_00446180	RNA polymerase Rpb7, N-terminal domain containing protein	4.31
TTHERM_00049290	SAC3/GANP family protein	4.03
TTHERM_00402030	Sec7 domain containing protein	5.57
TTHERM_00028700	Serine carboxypeptidase S28 family protein	3.87
TTHERM_00529970	Serine carboxypeptidase S28 family protein	3.73
TTHERM_00256950	SET domain containing protein	3.55
TTHERM_00300320	SET domain containing protein	4.13
TTHERM_00049080	Structure-specific recognition protein	6
TTHERM_00925560	SWIB/MDM2 domain containing protein	6.34
TTHERM_00584840	SWIRM domain containing protein	4.89
TTHERM_00013540	Synthetic lethal mutants of dpb11-1 five family protein	3.61
TTHERM_00787360	TATA box binding protein associated factor	3.73
TTHERM_00473040	TBC domain containing protein	3.55
TTHERM_00348420	TBC domain containing protein	4.29
TTHERM_00766460	Tesmin/TSO1-like CXC domain containing protein	3.66
TTHERM_00388460	TPR Domain containing protein	5.05
TTHERM_00145680	TPR Domain containing protein	4.38
TTHERM_00637660	TPR Domain containing protein	3.65
TTHERM_00685910	TPR Domain containing protein	4.77
TTHERM_00721610	Transcription factor Dp-1	5.82
TTHERM_00691200	transcription factor S-II	5.19
TTHERM_00663980	Tricarboxylate carrier family protein	4.01
TTHERM_00537320	Tyrosyl-DNA phosphodiesterase family protein	3.74
TTHERM_00391590	ubiquitin-activating enzyme e1	3.95
TTHERM_00522720	Ubiquitin-conjugating enzyme family protein	3.75
TTHERM_00469360	ubiquitin-transferase, HECT domain	3.73
TTHERM_00077170	Ulp1 protease family, C-terminal catalytic domain containing protein	4.1
TTHERM_00794250	uracil-DNA glycosylase family protein	5.33
TTHERM_00888060	UvrD/REP helicase family protein	3.7
TTHERM_00471530	valyl-tRNA synthetase family protein	4.2
TTHERM_00726470	WGR domain containing protein	6.75
TTHERM_00030430	WGR domain containing protein	3.52
TTHERM_00865150	WGR domain containing protein	5.53
TTHERM_01179960	XPG I-region family protein	5.72
TTHERM_00773520	XPG I-region family protein	7.37
TTHERM_00561450	YEATS family protein	4.31
TTHERM_00046130	Yip1 domain containing protein	6.13
TTHERM_00582280	Zinc finger family protein	3.54
TTHERM_01016010	Zinc finger, C2H2 type family protein	4.15
TTHERM_00456870	Zinc finger, C2H2 type family protein	3.83
TTHERM_00557880	Zinc finger, Ran binding protein	5.18
TTHERM_00777090	hypothetical protein	4.4
TTHERM_00371130	hypothetical protein	5.63
TTHERM_00797980	hypothetical protein	4.79
TTHERM_00378760	hypothetical protein	5.53
TTHERM_00353440	hypothetical protein	3.81
TTHERM_00794560	hypothetical protein	3.99
TTHERM_00188610	hypothetical protein	6.86
TTHERM_00780810	hypothetical protein	3.57
TTHERM_00614820	hypothetical protein	8.35
TTHERM_01217200	hypothetical protein	4.92
TTHERM_01126430	hypothetical protein	5.33
TTHERM_00540190	hypothetical protein	4.85
TTHERM_00637740	hypothetical protein	3.6
TTHERM_00494860	hypothetical protein	3.64
TTHERM_00059040	hypothetical protein	5.04
TTHERM_00268140	hypothetical protein	4.01
TTHERM_00079110	hypothetical protein	5.12
TTHERM_00519790	hypothetical protein	3.59
TTHERM_00856640	hypothetical protein	4.39
TTHERM_00919670	hypothetical protein	5.24
TTHERM_00670160	hypothetical protein	5.83
TTHERM_00048930	hypothetical protein	4.57
TTHERM_00728870	hypothetical protein	3.91
TTHERM_00467640	hypothetical protein	5.12
TTHERM_00375060	hypothetical protein	6.07
TTHERM_00083540	hypothetical protein	5.27
TTHERM_00312060	hypothetical protein	4.55
TTHERM_00241910	hypothetical protein	4.46
TTHERM_00149460	hypothetical protein	3.67
TTHERM_01040900	hypothetical protein	4.23
TTHERM_01295290	hypothetical protein	5.44
TTHERM_00335810	hypothetical protein	4.28
TTHERM_00105150	hypothetical protein	7.31
TTHERM_00218240	hypothetical protein	3.88
TTHERM_00535840	hypothetical protein	4.35
TTHERM_00773360	hypothetical protein	3.67
TTHERM_00647370	hypothetical protein	3.99
TTHERM_00584810	hypothetical protein	4.4
TTHERM_00691210	hypothetical protein	4.06
TTHERM_00058860	hypothetical protein	7.21
TTHERM_01004990	hypothetical protein	5.87
TTHERM_00500990	hypothetical protein	3.72
TTHERM_01122680	hypothetical protein	5.91
TTHERM_00732770	hypothetical protein	4.44
TTHERM_00455610	hypothetical protein	6.31
TTHERM_00703970	hypothetical protein	3.79
TTHERM_00075770	hypothetical protein	4.93
TTHERM_00494510	hypothetical protein	3.62
TTHERM_00794550	hypothetical protein	3.77
TTHERM_01511200	hypothetical protein	4.39
TTHERM_00825220	hypothetical protein	4.46
TTHERM_00441940	hypothetical protein	3.65
TTHERM_00522820	hypothetical protein	4.14
TTHERM_00985020	hypothetical protein	3.93
TTHERM_00670150	hypothetical protein	3.63
TTHERM_00048880	hypothetical protein	4.84
TTHERM_00419920	hypothetical protein	6.34
TTHERM_00410130	hypothetical protein	3.9
TTHERM_00276060	hypothetical protein	5.99
TTHERM_00823730	hypothetical protein	5.36
TTHERM_00581740	hypothetical protein	3.86
TTHERM_00196220	hypothetical protein	6.43
TTHERM_00974300	hypothetical protein	5.9
TTHERM_00011270	hypothetical protein	3.86
TTHERM_00266340	hypothetical protein	3.63
TTHERM_00549470	hypothetical protein	4.52
TTHERM_00459230	hypothetical protein	3.64
TTHERM_00312550	hypothetical protein	3.64
TTHERM_00755920	hypothetical protein	5.13
TTHERM_00444760	hypothetical protein	6.99
TTHERM_00143580	hypothetical protein	3.97
TTHERM_01014770	hypothetical protein	4.61
TTHERM_00152150	hypothetical protein	3.58
TTHERM_00467190	hypothetical protein	3.49
TTHERM_01040860	hypothetical protein	3.93
TTHERM_00446570	hypothetical protein	7.16
TTHERM_00129650	hypothetical protein	3.85
TTHERM_00338300	hypothetical protein	4.75
TTHERM_00194800	hypothetical protein	4.88
TTHERM_00858130	hypothetical protein	4.83
TTHERM_01108540	hypothetical protein	4.46
TTHERM_00859380	hypothetical protein	3.54
TTHERM_00378930	hypothetical protein	4.7
TTHERM_00338310	hypothetical protein	3.7
TTHERM_00616220	hypothetical protein	3.51
TTHERM_00013120	hypothetical protein	4.46
TTHERM_00300090	hypothetical protein	3.81
TTHERM_00348330	hypothetical protein	4.1
TTHERM_00120960	hypothetical protein	3.8
TTHERM_00670140	hypothetical protein	4.38
TTHERM_00361840	hypothetical protein	4.68
TTHERM_00128640	hypothetical protein	3.56
TTHERM_00213600	hypothetical protein	5.16
TTHERM_01164170	hypothetical protein	4.13
TTHERM_00245660	hypothetical protein	4.39
TTHERM_00540340	hypothetical protein	6.51
TTHERM_00441860	hypothetical protein	4.43
TTHERM_00051920	hypothetical protein	4.69
TTHERM_00691170	hypothetical protein	6.83
TTHERM_00145310	hypothetical protein	4.04
TTHERM_00773400	hypothetical protein	7.41
TTHERM_00529940	hypothetical protein	4.36
TTHERM_00414410	hypothetical protein	4.4
TTHERM_00635780	hypothetical protein	4.03
TTHERM_00444430	hypothetical protein	3.93
TTHERM_00730360	hypothetical protein	3.74
TTHERM_00678460	hypothetical protein	4.19
TTHERM_00812820	hypothetical protein	3.81
TTHERM_00371110	hypothetical protein	4.99
TTHERM_00675560	hypothetical protein	4.1
TTHERM_01087790	hypothetical protein	3.57
TTHERM_00467970	hypothetical protein	3.55
TTHERM_00245200	hypothetical protein	6.02
TTHERM_00276050	hypothetical protein	3.61
TTHERM_01005150	hypothetical protein	7.22
TTHERM_00297160	hypothetical protein	5.2
TTHERM_00052680	hypothetical protein	5.31
TTHERM_00047250	hypothetical protein	4.25
TTHERM_00684560	hypothetical protein	6.09
TTHERM_00823750	hypothetical protein	4.3
TTHERM_01513300	hypothetical protein	6.11
TTHERM_00393340	hypothetical protein	5.04
TTHERM_00056120	hypothetical protein	4.07
TTHERM_00592670	hypothetical protein	3.59
TTHERM_00037020	hypothetical protein	3.89
TTHERM_00335700	hypothetical protein	3.5
TTHERM_00256960	hypothetical protein	3.67
TTHERM_00394700	hypothetical protein	4.33
TTHERM_00219420	hypothetical protein	6.58
TTHERM_01443840	hypothetical protein	6.12
TTHERM_00048980	hypothetical protein	7.82
TTHERM_00895590	hypothetical protein	5.4
TTHERM_00974310	hypothetical protein	5.18
TTHERM_00420910	hypothetical protein	6.24
TTHERM_00469140	hypothetical protein	4.03
TTHERM_00277530	hypothetical protein	6.78
TTHERM_00197750	hypothetical protein	4.31
TTHERM_00865050	hypothetical protein	7.99
TTHERM_00046360	hypothetical protein	3.78
TTHERM_00703840	hypothetical protein	4.41
TTHERM_00691430	hypothetical protein	4.28
TTHERM_01265040	hypothetical protein	3.5
TTHERM_00125430	hypothetical protein	3.58
TTHERM_00439030	hypothetical protein	#N/A
TTHERM_00204150	hypothetical protein	4.94
TTHERM_00716000	hypothetical protein	3.85
TTHERM_00309890	hypothetical protein	6.55
TTHERM_00926960	hypothetical protein	4.89
TTHERM_00242020	hypothetical protein	5.5
TTHERM_00399200	hypothetical protein	4.01
TTHERM_00475210	hypothetical protein	5.96
TTHERM_00439330	hypothetical protein	5.99
TTHERM_00091620	hypothetical protein	5.05
TTHERM_00836570	hypothetical protein	4.21
TTHERM_00780540	hypothetical protein	4.6
TTHERM_00441870	hypothetical protein	6.67
TTHERM_00560050	hypothetical protein	4.41
TTHERM_00535780	hypothetical protein	6.01
TTHERM_00046990	hypothetical protein	4.15
TTHERM_01129760	hypothetical protein	5.01
TTHERM_00399190	hypothetical protein	4.7
TTHERM_00857820	hypothetical protein	6.58
TTHERM_01212850	hypothetical protein	3.84
TTHERM_00637050	hypothetical protein	4.02
TTHERM_00985110	hypothetical protein	7.25
TTHERM_01179970	hypothetical protein	3.54
TTHERM_00370840	hypothetical protein	3.94
TTHERM_00637610	hypothetical protein	4.64
TTHERM_00624690	hypothetical protein	4.01
TTHERM_00825530	hypothetical protein	6.13
TTHERM_00752080	hypothetical protein	3.83
TTHERM_00497240	hypothetical protein	4.14
TTHERM_01029940	hypothetical protein	4.44
TTHERM_00954340	hypothetical protein	4
TTHERM_00584640	hypothetical protein	4.21
TTHERM_00773560	hypothetical protein	4.41
TTHERM_00576750	hypothetical protein	3.8
TTHERM_00189060	hypothetical protein	4.68
TTHERM_00301770	hypothetical protein	6.41
TTHERM_00248420	hypothetical protein	4.07
TTHERM_00572170	hypothetical protein	5.29
TTHERM_00378800	hypothetical protein	4.19
TTHERM_00492860	hypothetical protein	3.95
TTHERM_01299730	hypothetical protein	3.71
TTHERM_00591570	hypothetical protein	3.51
TTHERM_00394660	hypothetical protein	4.22
TTHERM_00852900	hypothetical protein	4.52
TTHERM_00439320	hypothetical protein	3.7
TTHERM_00092790	hypothetical protein	4.83
TTHERM_00300130	hypothetical protein	4.56
TTHERM_00372470	hypothetical protein	5.08
TTHERM_00617800	hypothetical protein	3.76
TTHERM_00083360	hypothetical protein	5.29
TTHERM_00697510	hypothetical protein	3.88
TTHERM_00301790	hypothetical protein	5.05
TTHERM_00077400	hypothetical protein	3.67
TTHERM_00047050	hypothetical protein	5.15
TTHERM_00727680	hypothetical protein	3.59
TTHERM_00316520	hypothetical protein	4.08
TTHERM_00046490	hypothetical protein	4.9
TTHERM_01369740	hypothetical protein	3.88
TTHERM_00264700	hypothetical protein	4.16
TTHERM_00225630	hypothetical protein	4.05
TTHERM_00437260	hypothetical protein	4.13
TTHERM_00825280	hypothetical protein	5.49
TTHERM_00264830	hypothetical protein	4.39
TTHERM_00213570	hypothetical protein	4.89
TTHERM_00656200	hypothetical protein	3.54
TTHERM_00196400	hypothetical protein	3.77
TTHERM_00113310	hypothetical protein	4.08
TTHERM_01020880	hypothetical protein	4.48
TTHERM_00445990	hypothetical protein	4.7
TTHERM_00557820	hypothetical protein	4.22
TTHERM_00486070	hypothetical protein	6.12
TTHERM_01014450	hypothetical protein	3.62
TTHERM_01049190	hypothetical protein	3.73
TTHERM_00058960	hypothetical protein	4.64
TTHERM_00581820	hypothetical protein	4.48
TTHERM_01080600	hypothetical protein	4.89
TTHERM_00777060	hypothetical protein	5.69
TTHERM_00565580	hypothetical protein	4.68
TTHERM_00471750	hypothetical protein	3.65
TTHERM_00529540	hypothetical protein	3.78
TTHERM_00101160	hypothetical protein	6.89
TTHERM_00486860	hypothetical protein	4.27
TTHERM_00703590	hypothetical protein	6.04
TTHERM_00044980	hypothetical protein	3.84
TTHERM_00835050	hypothetical protein	4.34
TTHERM_00037440	hypothetical protein	3.61
TTHERM_00193420	hypothetical protein	5.46
TTHERM_00659050	hypothetical protein	3.56
TTHERM_00933140	hypothetical protein	5.1
TTHERM_00558470	hypothetical protein	4.67
TTHERM_00194560	hypothetical protein	3.49
TTHERM_00266400	hypothetical protein	3.63
TTHERM_00086920	hypothetical protein	3.97
TTHERM_00765120	hypothetical protein	6.9
TTHERM_00621080	hypothetical protein	3.63
TTHERM_00667000	hypothetical protein	5.78
TTHERM_00293290	hypothetical protein	4.27
TTHERM_00185260	hypothetical protein	3.66
TTHERM_00433690	hypothetical protein	4.96
TTHERM_00398070	hypothetical protein	5.52
TTHERM_00853120	hypothetical protein	4.72
TTHERM_00773190	hypothetical protein	3.8
TTHERM_01122690	hypothetical protein	6.01
TTHERM_00622800	hypothetical protein	5.56
TTHERM_00056010	hypothetical protein	3.71
TTHERM_00649310	hypothetical protein	6.3
TTHERM_00046760	hypothetical protein	5.35
TTHERM_00732610	hypothetical protein	3.76
TTHERM_00402060	hypothetical protein	5.1
TTHERM_00941350	hypothetical protein	4.11
TTHERM_00420540	hypothetical protein	4.18
TTHERM_00289360	hypothetical protein	4.83
TTHERM_00823720	hypothetical protein	4.86
TTHERM_01243440	hypothetical protein	4.48
TTHERM_00927080	hypothetical protein	4.04
TTHERM_00760460	hypothetical protein	7.01
TTHERM_00355040	hypothetical protein	4.31
TTHERM_01041990	hypothetical protein	4.09
TTHERM_00393260	hypothetical protein	4.79
TTHERM_00498210	hypothetical protein	3.95
TTHERM_00125350	hypothetical protein	4.22
60.m01782	#N/A	4.82
117.m01266	#N/A	6.54
TTHERM_00049320	#N/A	4.68
3712.m00915	#N/A	3.6
3711.m01004	#N/A	6.53
3708.m00952	#N/A	3.75
3733.m00631	#N/A	3.61
3.m10041	#N/A	4.55
3.m10039	#N/A	5.69
TTHERM_00161310	#N/A	4.51
91.m01832	#N/A	6.18
3687.m01155	#N/A	4.39
13.m04891	#N/A	5.81
3725.m00634	#N/A	3.81
13.m04911	#N/A	3.69
3715.m00943	#N/A	5.49
91.m01829	#N/A	5.13
TTHERM_00160570	#N/A	3.66
13.m04864	#N/A	5.12
3693.m00904	#N/A	5.24
16.m05342	#N/A	5.54
13.m04906	#N/A	6.6
TTHERM_00853140	#N/A	4.71
3736.m00679	#N/A	3.93
3680.m00860	#N/A	4.31
TTHERM_01000220	#N/A	4.56
TTHERM_00570560	#N/A	5.95
21.m02759	#N/A	7.56
13.m04920	#N/A	4
3720.m00655	#N/A	7.1
TTHERM_00147540	#N/A	4.91
134.m01228	#N/A	3.88
TTHERM_00853130	#N/A	4.88
40.m02603	#N/A	6.41
3697.m01701	#N/A	5.27
3697.m01708	#N/A	4.26
82.m01571	#N/A	4.14
TTHERM_00158030	#N/A	3.82
TTHERM_00040420	#N/A	3.74
3696.m00954	#N/A	6.17
